# Supplementary material for: Sleep architecture, obstructive sleep apnea and functional outcomes in adults with a history of Tick-borne encephalitis
Source: PLoS One. 2021 Feb 8;16(2):e0246767. doi: 10.1371/journal.pone.0246767 (PMC7870069; doi:10.1371/journal.pone.0246767)
Supplement: S1 Data — (XLSX) [file pone.0246767.s001.xlsx]

## Sheet: Blad1
ID	CaseControl	ESS_1	ESS_2	ESS_3	ESS_4	ESS_5	ESS_6	ESS_7	ESS_8	TBE_duration	PSG_at_hospital	Obesity	Smoking_history	Current_smoking	AUDIT	Likert_dyspnea	Likert_fatigue	ESS	TST	SL	REM_Lat	WAKE	WASO	SE	N1	N1_PERC	N2	N2_PERC	N3	N3_PERC	REM	REM_PERC	SupineTime	SupinePERC	TotalApneasHypopneas	AHI	AHI_supine	AHI_nonsupine	AHI_REM	AHI_nonREM	ODI	AverageSpO2	MinSpO2	SpO2durationBelow90_min	SpO2durationBelow90_PERC	HeartRateMean	TotalArousals	ArousalIndex	Hypertension
34	0	0	0	0	0	0	0	0	0		1	0	1	0	3	1	1	0	369.0	8.2	184.0	93.5	85.2	79.8	100.0	27.1	168.5	45.7	67.0	18.2	33.5	9.1	.0	.0	77	12.5	.0	12.5	28.7	10.9	2.9	94.6	90.0	.0	.0	68.6	166	27.0	0
23	0	2	2	0	2	3	0	0	0		0	1	1	0	9	2	1	9	420.0	12.3	79.0	40.8	28.5	91.1	29.0	6.9	193.5	46.1	112.5	26.8	85.0	20.2	98.2	23.4	107	15.3	49.5	4.8	16.9	14.9	9.6	94.6	88.0	.5	.1	59.4	104	14.9	0
24	0	1	1	0	1	1	0	0	0		1	1	0	0	2	2		4	371.0	10.9	160.5	126.9	116.0	74.4	64.5	17.4	227.0	61.2	26.5	7.1	53.0	14.3	196.8	53.0	42	6.8	8.5	4.3	7.9	6.6	6.6	92.5	89.0	1.7	.5	55.8	119	19.2	1
25	0	0	1	0	1	1	0	0	0		1	0	0	0	3	2	2	3	413.0	7.3	108.5	106.3	99.0	79.5	86.0	20.8	212.5	51.5	63.5	15.4	51.0	12.3	55.5	13.4	399	58.0	98.4	57.4	94.1	52.9	35.3	94.5	78.0	8.2	2.0	55.8	423	61.5	1
26	0	0	2	0	0	2	0	0	0		0	0	0	0	2	1	1	4	336.5	20.5	54.0	103.7	83.2	76.4	72.0	21.4	198.5	59.0	33.5	10.0	32.5	9.7	12.9	3.8	199	35.5	60.4	34.5	44.3	34.5	40.7	93.2	86.0	9.2	2.7	63.5	126	22.5	1
27	0	1	1	0	0	1	0	1	0		1	0	2	1	4	2	1	4	477.5	10.5	90.0	47.6	47.6	90.9	117.0	24.5	256.5	53.7	24.5	5.1	79.5	16.6	141.1	29.5	265	33.3	62.1	20.4	76.2	24.7	13.3	92.3	84.0	27.6	5.8	66.4	394	49.5	0
28	0	1	1	0	2	1	0	1	0		1	0	0	0	3	2	2	6	352.0	71.9	118.5	167.5	95.6	67.7	24.0	6.8	138.0	39.2	136.0	38.6	54.0	15.3	190.0	54.0	189	32.2	37.3	26.3	42.2	30.4	14.5	94.1	89.0	2.0	.6	60.1	195	33.2	1
29	0	1	1	0	2	3	0	0	0		0	0	1	0	3	1	1	7	478.1	3.3	122.5	27.3	24.0	94.6	61.0	12.8	285.0	59.6	50.5	10.6	81.6	17.1	297.5	62.2	239	30.0	34.9	21.9	1.5	35.9	8.5	96.3	92.0	.1	.0	57.1	313	39.3	0
30	0	2	2	1	0	2	0	1	0		1	0	1	0	7	2	2	8	322.0	17.9	70.5	179.7	161.8	64.2	75.0	23.3	170.0	52.8	8.0	2.5	69.0	21.4	80.3	24.9	146	27.2	70.2	12.9	20.0	29.2	19.8	94.8	86.0	1.9	.6	61.9	184	34.3	1
31	0	3	3	2	2	3	1	3	0		1	0	0	0	2	1	5	17	318.5	14.1	20.5	51.3	37.2	86.1	37.5	11.8	139.5	43.8	74.0	23.2	67.5	21.2	318.5	100.0	93	17.5	17.5	.0	17.8	17.5	10.7	94.4	88.0	.9	.3	50.5	107	20.2	0
32	0	1	2	1	2	3	0	0	0		0	0	0	0	3	1	1	9	377.5	11.7	88.0	42.4	30.9	89.9	48.5	12.8	193.0	51.1	60.5	16.0	75.5	20.0	111.9	29.6	88	14.0	38.6	4.4	25.4	11.1	2.9	93.4	76.0	5.4	1.4	63.2	120	19.1	0
33	0	1	1	0	0	3	0	0	0		0	0	0	0	4	1	1	5	366.8	.0	70.5	34.0	34.0	91.5	24.3	6.6	165.5	45.1	120.5	32.9	56.5	15.4	205.3	56.0	81	13.2	16.7	8.9	7.4	14.3	5.6	95.1	90.0	.0	.0	54.1	98	16.0	0
35	0	0	1	1	0	2	0	0	0		0	0	0	0	5	1	1	4	431.0	14.5	87.5	69.5	55.0	86.1	34.5	8.0	225.5	52.3	74.5	17.3	96.5	22.4	206.2	47.8	81	11.3	19.8	3.5	19.9	8.8	6.7	96.3	90.0	.1	.0	47.5	131	18.2	0
36	0	1	2	1	3	3	0	2	0		0	0	0	0	0	5	5	12	407.0	9.8	74.5	54.6	44.8	88.2	43.0	10.6	260.0	63.9	33.0	8.1	71.0	17.4	247.2	60.7	70	10.3	17.0	.0	46.5	2.7	5.7	92.5	88.0	1.8	.5	48.0	87	12.8	0
37	0	3	2	1	1	3	0	2	0		0	0	0	0	8	1	1	12	426.0	6.0	114.5	24.9	18.9	94.5	56.0	13.1	265.5	62.3	46.0	10.8	58.5	13.7	155.8	36.6	56	7.9	14.6	4.0	9.2	7.7	6.1	95.2	91.0	.0	.0	46.3	74	10.4	0
38	0	2	3	0	0	3	0	3	0		1	0	0	0	3	1	1	11	419.5	31.4	75.5	95.4	64.0	81.5	63.5	15.1	271.5	64.7	19.0	4.5	65.5	15.6	227.0	54.1	46	6.6	11.4	.9	9.2	6.1	6.3	93.1	88.0	1.0	.2	42.0	124	17.7	0
39	0	2	1	1	1	3	0	1	0		1	0	1	0	4	2	1	9	325.5	38.0	95.5	170.2	132.2	65.7	44.5	13.7	169.0	51.9	35.5	10.9	76.5	23.5	13.0	4.0	11	2.0	.0	2.1	7.8	.2	3.5	93.3	89.0	.1	.0	53.6	29	5.3	1
40	0	0	1	0	2	0	0	0	0		0	0	0	0	4	1	1	3	364.8	13.8	32.8	70.0	70.0	83.9	33.0	9.0	184.0	50.4	36.8	10.1	111.0	30.4	.8	.2	11	1.8	.0	1.8	4.9	.5	2.6	94.1	90.0	.0	.0	51.6	48	7.9	0
41	0	1	1	0	1	2	0	0	0		0	0	0	0	2	1	1	5	337.3	1.3	88.8	87.5	87.5	72.8	34.8	10.3	212.0	62.9	51.0	15.1	39.5	11.7	139.9	41.5	4	.7	.9	.6	3.0	.4	2.3	94.4	92.0	.0	.0	73.0	55	9.8	0
42	0	1	0	0	1	1	0	0	0		0	0	0	0	1	1	1	3	444.5	1.0	77.5	16.0	15.0	96.5	26.5	6.0	153.5	34.5	180.5	40.6	84.0	18.9	305.2	68.7	2	.3	.4	.0	.0	.3	.4	94.5	92.0	.0	.0	51.4	33	4.5	0
12	1	2	3	1	0	2	0	0	0	3	1	0	1	0	2	3	1	8	521.5	3.5	136.0	47.6	44.1	91.6	34.5	6.6	249.0	47.7	97.5	18.7	140.5	26.9	315.5	60.5	119	13.7	20.9	2.6	24.8	9.6	3.9	94.6	89.0	.1	.0	63.4	127	14.6	0
1	1	1	2	0	2	3	0	2	1	2	1	1	1	1	0	2	2	11	415.0	34.5	114.5	111.5	77.0	78.8	28.5	6.9	246.5	59.4	61.0	14.7	79.0	19.0	32.3	7.8	355	51.3	79.8	51.4	50.3	51.8	20.5	92.8	53.0	38.2	9.2	55.8	296	42.8	1
2	1	3	2	1	1	3	0	3	0	2	1	1	0	0	2	2	5	13	275.0	4.9	60.0	82.5	77.6	76.9	18.0	6.5	136.5	49.6	73.5	26.7	47.0	17.1	275.0	100.0	192	41.9	41.9	.0	90.6	31.8	22.9	93.8	80.0	3.9	1.4	58.8	236	51.5	0
3	1	1	2	1	1	2	0	1	1	1	1	1	1	0	3	2	5	9	418.5	20.1	129.0	150.9	150.9	73.5	81.5	19.5	201.5	48.1	53.5	12.8	82.0	19.6	.2	.0	72	10.3	.0	8.8	30.0	5.5	8.9	93.7	88.0	.7	.2	58.8	142	20.4	0
4	1	1	2	0	0	3	0	2	0	2	1	0	0	0	5	1	5	8	473.8	2.8	96.8	68.9	68.9	87.1	105.0	22.2	221.3	46.7	76.5	16.1	71.0	15.0	175.4	37.0	520	65.8	70.8	63.1	55.8	67.6	60.4	94.0	84.0	5.9	1.2	67.8	6	.8	0
5	1	1	1	0	0	1	0	1	0	5	1	0	1	0	1	2	2	4	267.5	9.2	39.5	161.1	151.9	62.4	89.0	33.3	134.5	50.3	.0	.0	44.0	16.4	144.3	54.0	227	50.9	66.5	32.6	61.4	48.9	50.0	86.1	71.0	227.9	85.2	55.6	230	51.6	0
6	1	1	1	1	2	3	1	1	1	5	1	0	0	0	3	2	1	11	396.8	2.5	149.5	83.0	80.5	82.7	111.0	28.0	200.3	50.5	42.0	10.6	43.5	11.0	175.6	44.2	316	47.8	83.7	19.3	60.7	46.2	38.0	92.9	84.0	13.1	3.3	52.6	332	50.2	0
7	1	1	2	2	1	3	0	2	0	2	1	0	1	0	3	2	2	11	405.7	16.5	78.0	133.5	117.0	75.2	98.0	24.2	228.2	56.3	16.5	4.1	63.0	15.5	102.4	25.2	248	36.7	65.6	26.9	44.8	35.2	20.9	92.6	82.0	14.4	3.6	53.9	429	63.4	1
8	1	0	0	0	1	0	0	0	0	5	1	0	0	0	2	1	1	1	266.0	28.1	136.0	218.8	190.7	54.9	45.0	16.9	179.0	67.3	10.5	3.9	31.5	11.8	101.6	38.2	118	26.6	54.9	9.1	7.6	29.2	16.5	91.4	86.0	32.1	12.1	55.0	148	33.4	1
9	1	0	3	0	0	3	0	1	0	1	1	0	2	1	4	2	5	7	381.5	3.8	29.5	54.1	50.3	87.6	82.0	21.5	183.5	48.1	35.5	9.3	80.5	21.1	93.6	24.5	152	23.9	64.8	10.6	17.1	25.7	14.3	94.2	86.0	5.1	1.3	52.3	180	28.3	0
10	1	3	1	1	2	3	0	0	0	5	1	0	0	0	5	2	1	10	436.0	16.2	91.0	58.1	41.8	88.2	45.5	10.4	239.0	54.8	49.5	11.4	102.0	23.4	89.7	20.6	146	20.1	74.3	5.5	8.8	23.5	19.5	90.9	85.0	69.3	15.9	62.2	151	20.8	0
11	1	2	3	2	2	3	2	3	1	2	1	0	0	0	1	1	1	18	367.8	100.3	156.5	145.8	45.5	71.6	22.0	6.0	214.5	58.3	67.0	18.2	64.3	17.5	99.4	27.0	104	17.0				13.6	2.3	96.9	79.0	17.0	4.6	49.4	120	19.6	0
13	1	3	1	1	0	2	0	1	1	2	1	0	1	0	6	1	1	9	360.0	13.9	46.0	30.4	16.5	92.2	38.5	10.7	237.5	66.0	.0	.0	84.0	23.3	130.9	36.4	76	12.7	20.6	8.1	28.6	7.8							103	17.2	0
14	1	0	3	0	2	2	0	0	0	1	1	0	0	0	9	1	5	7	468.2	17.4	65.5	85.9	68.5	84.5	28.0	6.0	227.2	48.5	96.0	20.5	117.0	25.0	181.9	38.9	97	12.4	21.8	6.5	16.9	10.9	10.5	93.1	85.0	17.4	3.7	62.6	123	15.8	0
15	1	2	2	1	2	3	0	2	1	5	1	0	0	0	6	1	1	13	328.8	22.8	12.5	31.8	9.0	91.2	22.0	6.7	122.3	37.2	93.0	28.3	91.5	27.8	148.4	45.1	61	11.1	20.2	3.7	24.3	6.1	10.6	91.4	86.0	25.8	7.9	54.6	81	14.8	0
16	1	3	2	1	1	3	0	3	0	3	1	0	1	0	6	1	1	6	294.4	.0	34.5	37.0	37.0	88.8	38.0	12.9	131.5	44.7	73.4	24.9	51.5	17.5	169.4	57.6	46	9.4	14.9	2.0	15.1	8.2	5.7	94.3	89.0	.1	.0	55.1	137	27.9	0
17	1	1	2	2	1	1	1	2	0	2	1	0	1	0	2	3	1	10	232.6	46.8	111.0	95.0	51.5	70.3	19.0	8.2	191.5	82.3	5.0	2.1	17.1	7.3			24	6.2			3.5	6.4	6.4	92.8	88.0	.6	.2	62.9	24	6.2	1
18	1	3	3	0	1	3	0	1	0	2	1	0	0	0	4	2	5	11	440.5	12.0	66.5	100.5	88.5	81.4	45.0	10.2	195.0	44.3	71.0	16.1	129.5	29.4	153.4	34.8	25	3.4	7.0	1.5	6.5	2.1	4.8	96.8	76.0	.6	.1	59.2	41	5.6	0
19	1	2	3	0	3	3	0	1	0	3	1	0	0	0	3	2	2	12	511.3	16.5	70.5	42.5	26.0	92.3	21.0	4.1	303.0	59.3	103.3	20.2	84.0	16.4	146.2	28.6	25	2.9	4.9	2.1	10.0	1.5	.8	97.0	95.0	.0	.0	59.2	76	8.9	0
20	1	1	1	1	1	1	0	1	0	2	1	0	1	0	3	2	2	6	324.8	30.8	215.8	173.4	173.4	65.2	48.0	14.8	233.8	72.0	19.0	5.8	24.0	7.4	16.8	5.2	12	2.2	.0	2.3	.0	2.4	.4	94.3	84.0	67.0	20.6	39.5	71	13.1	0
21	1	2	2	1	1	3	0	2	0	5	1	0	0	0	0	1	5	11	457.3	35.0	44.5	53.0	18.0	89.6	35.0	7.7	220.0	48.1	91.3	20.0	111.0	24.3	405.0	88.6	13	1.7	1.8	.0	2.2	1.6	1.3	94.8	89.0	.2	.0	42.9	27	3.5	0
22	1	1	3	1	1	2	0	2	0	1	1	0	0	0	1	1	1	10	433.0	3.1	40.5	46.9	43.8	90.2	16.0	3.7	182.0	42.0	129.0	29.8	106.0	24.5	237.0	54.7	6	.8	.3	1.5	2.8	.2	.4	95.7	93.0	.1	.0	53.0	43	6.0	0
[truncated: 42 more columns]
